# Supplementary material for: Quantitative trait loci mapping for salt tolerance-related traits during the germination stage of wheat
Source: PLoS One. 2025 Apr 2;20(4):e0319411. doi: 10.1371/journal.pone.0319411 (PMC11964244; doi:10.1371/journal.pone.0319411)
Supplement: S2 Table — (XLSX) [file pone.0319411.s002.xlsx]

## Sheet: Table S1
S2 Table. List of QTL associated with salinity tolerance component traits in wheat during germination.
Trait	QTL	Marker	Chr	Pos（Mb）	p	R2（%）
GP_0	qSalT_4B35	4B_34901319	4B	34.9013	7.076e-05	9.732
GP_0	qSalT_4B486	4B_485824533	4B	485.825	4.2979e-05	10.265
GP_1	qSalT_2A666	2A_665948453	2A	665.948	6.0838e-05	8.026
GP_1	qSalT_6D442	6D_442259333	6D	442.259	7.1874e-08	15.101
RGP	qSalT_1B492	1B_492362514	1B	492.363	3.0527e-05	10.633
		1B_492380770	1B	492.381	3.1853e-07	21.022
		1B_492381044	1B	492.381	3.0527e-05	10.633
		1B_493024808	1B	493.025	3.0894e-05	10.62
		1B_495419638	1B	495.42	5.6466e-08	17.663
		1B_495707921	1B	495.708	5.6466e-08	17.663
		1B_497843692	1B	497.844	2.8207e-05	10.718
		1B_503816495	1B	503.816	6.0534e-08	17.583
		1B_505429130	1B	505.429	2.8621e-05	10.702
		1B_509015171	1B	509.015	3.7345e-05	10.415
		1B_515938905	1B	515.939	1.4497e-05	11.44
RGP	qSalT_1B526	1B_526272381	1B	526.272	4.4471e-05	10.227
		1B_526283836	1B	526.284	4.4471e-05	10.227
		1B_526291526	1B	526.292	4.8441e-05	10.135
		1B_526303218	1B	526.303	4.4471e-05	10.227
		1B_526303354	1B	526.303	4.8441e-05	10.135
		1B_530065117	1B	530.065	5.7207e-05	9.956
RGP	qSalT_1B643	1B_643053378	1B	643.053	1.2524e-06	14.142
RGP	qSalT_2A27	2A_27337443	2A	27.3374	1.8414e-05	11.18
RGP	qSalT_2A45	2A_44597944	2A	44.5979	2.7897e-08	18.481
		2A_47152330	2A	47.1523	5.4367e-05	10.011
		2A_50052185	2A	50.0522	7.4853e-08	17.338
RGP	qSalT_2D16	2D_15610320	2D	15.6103	9.6537e-05	9.415
RGP	qSalT_3B560	3B_559967593	3B	559.968	2.124e-05	11.025
		3B_560274100	3B	560.274	2.124e-05	11.025
RGP	qSalT_3B719	3B_718853810	3B	718.854	5.1681e-05	10.065
RGP	qSalT_3B732	3B_732314149	3B	732.314	4.333e-05	10.255
		3B_738761356	3B	738.761	3.4999e-06	13
		3B_739201852	3B	739.202	2.4405e-06	13.399
		3B_740888966	3B	740.889	6.731e-05	9.782
		3B_740889198	3B	740.889	5.3787e-05	10.03
		3B_742926500	3B	742.927	6.731e-05	9.782
RGP	qSalT_4B31	4B_31135075	4B	31.1351	3.1478e-05	10.599
		4B_31642278	4B	31.6423	3.1478e-05	10.599
		4B_34901319	4B	34.9013	7.4891e-08	17.337
		4B_37698307	4B	37.6983	9.9612e-05	9.363
RGP	qSalT_4B47	4B_47457515	4B	47.4575	4.6176e-05	10.187
RGP	qSalT_4B58	4B_58228848	4B	58.2288	2.2076e-05	10.983
RGP	qSalT_4B67	4B_67381105	4B	67.3811	2.2076e-05	10.983
		4B_68356330	4B	68.3563	2.2076e-05	10.983
		4B_68630656	4B	68.6307	2.2076e-05	10.983
		4B_69453461	4B	69.4535	2.2076e-05	10.983
		4B_71221229	4B	71.2212	2.2076e-05	10.983
RGP	qSalT_4B139	4B_139216208	4B	139.216	7.4691e-08	17.341
RGP	qSalT_4B211	4B_210584670	4B	210.585	7.3512e-08	17.359
RGP	qSalT_4B230	4B_230303930	4B	230.304	7.2972e-08	17.367
RGP	qSalT_4B269	4B_268983118	4B	268.983	7.3512e-08	17.359
RGP	qSalT_4B296	4B_295966609	4B	295.967	7.3607e-08	21.776
RGP	qSalT_4B326	4B_326084202	4B	326.084	6.2654e-08	17.543
		4B_329778070	4B	329.778	8.4829e-08	19.38
RGP	qSalT_4B339	4B_338992402	4B	338.992	6.9491e-08	17.714
RGP	qSalT_4B371	4B_371484282	4B	371.484	7.3512e-08	17.359
RGP	qSalT_4B389	4B_388799481	4B	388.799	6.8993e-08	17.432
RGP	qSalT_4B408	4B_407814651	4B	407.815	7.4327e-08	17.346
RGP	qSalT_4B433	4B_433456547	4B	433.457	3.2823e-09	21
RGP	qSalT_4B443	4B_442665093	4B	442.665	1.7628e-09	21.742
RGP	qSalT_4B453	4B_453257671	4B	453.258	8.477e-10	22.623
		4B_458278010	4B	458.278	8.8888e-10	22.566
		4B_458294425	4B	458.294	8.8888e-10	22.566
RGP	qSalT_4B478	4B_477984162	4B	477.984	2.5094e-06	13.368
		4B_481188499	4B	481.188	1.7727e-05	11.221
		4B_485824533	4B	485.825	7.3962e-08	17.352
RGP	qSalT_4B499	4B_498823369	4B	498.823	4.9615e-05	10.109
		4B_499325981	4B	499.326	4.9615e-05	10.109
		4B_499528196	4B	499.528	4.9615e-05	10.109
RGP	qSalT_4B509	4B_508526090	4B	508.526	6.4218e-05	9.832
		4B_515175803	4B	515.176	9.0177e-05	9.469
		4B_519385917	4B	519.386	5.7837e-05	9.945
RGP	qSalT_6A601	6A_601472969	6A	601.473	7.47e-08	17.34
		6A_601950760	6A	601.951	1.2303e-05	11.619
RGP	qSalT_6D442	6D_442259333	6D	442.259	4.7709e-05	8.412
RGP	qSalT_7D7	7D_7429844	7D	7.42984	2.416e-08	18.648
D_Value	qSalT_1B492	1B_492362514	1B	492.363	4.7245e-05	10.356
		1B_492380770	1B	492.381	7.6852e-07	20.433
		1B_492381044	1B	492.381	4.7245e-05	10.356
		1B_493024808	1B	493.025	4.9612e-05	10.302
		1B_495419638	1B	495.42	1.8583e-07	16.612
		1B_495707921	1B	495.708	1.8583e-07	16.612
		1B_497843692	1B	497.844	4.4813e-05	10.414
		1B_503816495	1B	503.816	2.039e-07	16.504
		1B_505429130	1B	505.429	4.4532e-05	10.421
		1B_509015171	1B	509.015	9.08e-05	9.642
		1B_515938905	1B	515.939	2.2609e-05	11.167
D_Value	qSalT_1B526	1B_526272381	1B	526.272	8.7363e-05	9.684
		1B_526283836	1B	526.284	8.7363e-05	9.684
		1B_526291526	1B	526.292	9.4995e-05	9.593
		1B_526303218	1B	526.303	8.7363e-05	9.684
		1B_526303354	1B	526.303	9.4995e-05	9.593
D_Value	qSalT_1B643	1B_643053378	1B	643.053	2.1016e-06	13.826
D_Value	qSalT_2A27	2A_27337443	2A	27.3374	3.0558e-05	10.835
D_Value	qSalT_2A45	2A_44597944	2A	44.5979	8.4846e-08	17.528
		2A_50052185	2A	50.0522	2.4513e-07	16.29
D_Value	qSalT_2D16	2D_15610320	2D	15.6103	6.5945e-05	10.014
D_Value	qSalT_3B560	3B_559967593	3B	559.968	2.7373e-05	10.956
		3B_560274100	3B	560.274	2.7373e-05	10.956
D_Value	qSalT_3B719	3B_718853810	3B	718.854	4.7362e-05	10.353
D_Value	qSalT_3B732	3B_732314149	3B	732.314	6.1749e-05	10.063
		3B_738761356	3B	738.761	8.9567e-06	12.195
		3B_739201852	3B	739.202	3.7805e-06	13.163
		3B_740888966	3B	740.889	9.4927e-05	9.594
		3B_740889198	3B	740.889	6.2291e-08	17.903
		3B_742926500	3B	742.927	9.4927e-05	9.594
D_Value	qSalT_4B31	4B_31135075	4B	31.1351	9.8897e-05	9.549
		4B_31642278	4B	31.6423	9.8897e-05	9.549
		4B_34901319	4B	34.9013	2.4316e-07	16.3
D_Value	qSalT_4B58	4B_58228848	4B	58.2288	2.7447e-05	10.953
D_Value	qSalT_4B67	4B_67381105	4B	67.3811	2.7447e-05	10.953
		4B_68356330	4B	68.3563	2.7447e-05	10.953
		4B_68630656	4B	68.6307	2.7447e-05	10.953
		4B_69453461	4B	69.4535	2.7447e-05	10.953
		4B_71221229	4B	71.2212	2.7447e-05	10.953
D_Value	qSalT_4B139	4B_139216208	4B	139.216	2.4514e-07	16.29
D_Value	qSalT_4B211	4B_210584670	4B	210.585	2.4152e-07	16.308
D_Value	qSalT_4B230	4B_230303930	4B	230.304	2.4098e-07	16.31
D_Value	qSalT_4B269	4B_268983118	4B	268.983	2.4152e-07	16.308
D_Value	qSalT_4B296	4B_295966609	4B	295.967	2.2994e-07	20.409
D_Value	qSalT_4B326	4B_326084202	4B	326.084	1.9651e-07	16.547
		4B_329778070	4B	329.778	2.7669e-07	18.362
D_Value	qSalT_4B339	4B_338992402	4B	338.992	2.2996e-07	16.64
D_Value	qSalT_4B371	4B_371484282	4B	371.484	2.4152e-07	16.308
D_Value	qSalT_4B389	4B_388799481	4B	388.799	2.343e-07	16.343
D_Value	qSalT_4B408	4B_407814651	4B	407.815	2.4503e-07	16.291
D_Value	qSalT_4B433	4B_433456547	4B	433.457	7.3967e-09	20.429
D_Value	qSalT_4B443	4B_442665093	4B	442.665	4.7565e-09	20.963
D_Value	qSalT_4B453	4B_453257671	4B	453.258	2.4753e-09	21.756
		4B_458278010	4B	458.278	2.4912e-09	21.748
		4B_458294425	4B	458.294	2.4912e-09	21.748
D_Value	qSalT_4B478	4B_477984162	4B	477.984	4.1041e-06	13.07
		4B_481188499	4B	481.188	2.7675e-05	10.944
		4B_485824533	4B	485.825	2.4436e-07	16.294
D_Value	qSalT_4B499	4B_498823369	4B	498.823	8.9174e-05	9.662
		4B_499325981	4B	499.326	8.9174e-05	9.662
		4B_499528196	4B	499.528	8.9174e-05	9.662
D_Value	qSalT_4B509	4B_508526090	4B	508.526	7.8267e-05	9.804
D_Value	qSalT_4B519	4B_519385917	4B	519.386	5.1575e-05	10.26
D_Value	qSalT_6A601	6A_601472969	6A	601.473	2.3861e-07	16.322
		6A_601950760	6A	601.951	3.8154e-05	10.59
D_Value	qSalT_6D442	6D_442259333	6D	442.259	3.4215e-05	8.969
D_Value	qSalT_7D7	7D_7429844	7D	7.42984	5.939e-08	17.948
RN_0	qSalT_3A562	3A_562237180	3A	562.237	4.8644e-05	10.896
RN_1	qSalT_1B274	1B_273883186	1B	273.883	7.0814e-05	10.451
		1B_276278495	1B	276.278	7.0814e-05	10.451
RN_1	qSalT_2B158	2B_158306465	2B	158.306	8.8607e-05	10.212
RN_1	qSalT_3A1	3A_699288	3A	0.699288	7.8559e-05	12.399
RN_1	qSalT_3B463	3B_463229415	3B	463.229	9.7715e-05	10.081
		3B_464696089	3B	464.696	9.6279e-05	10.104
RN_1	qSalT_3B774	3B_774489316	3B	774.489	6.1793e-05	10.608
		3B_774883534	3B	774.884	6.1793e-05	10.608
RN_1	qSalT_3D161	3D_160895290	3D	160.895	2.1553e-05	11.828
RN_1	qSalT_3D174	3D_173718434	3D	173.718	2.5058e-05	11.652
		3D_181092873	3D	181.093	2.9873e-05	11.448
		3D_185798059	3D	185.798	2.5058e-05	11.652
		3D_187939815	3D	187.94	1.5374e-05	12.708
RN_1	qSalT_3D203	3D_203416340	3D	203.416	2.8941e-05	11.585
RN_1	qSalT_3D213	3D_212625756	3D	212.626	2.9873e-05	11.448
		3D_217514961	3D	217.515	2.9873e-05	11.448
RN_1	qSalT_3D238	3D_237808468	3D	237.808	2.9873e-05	11.448
RN_1	qSalT_3D249	3D_249201186	3D	249.201	2.9873e-05	11.448
RN_1	qSalT_3D261	3D_260843336	3D	260.843	6.5733e-05	11.586
RN_1	qSalT_3D270	3D_269719351	3D	269.719	2.5058e-05	11.652
RN_1	qSalT_3D293	3D_293367467	3D	293.367	2.5058e-05	11.652
		3D_300178714	3D	300.179	3.2172e-05	11.362
RN_1	qSalT_3D306	3D_306280275	3D	306.28	2.5058e-05	11.652
RN_1	qSalT_3D324	3D_324394412	3D	324.394	2.9903e-05	11.447
RN_1	qSalT_3D348	3D_348176872	3D	348.177	8.5892e-05	10.229
		3D_352155972	3D	352.156	5.0124e-05	10.849
RN_1	qSalT_4D27	4D_27121416	4D	27.1214	5.8417e-05	10.672
RN_1	qSalT_5D482	5D_481953628	5D	481.954	6.7664e-05	10.503
RN_1	qSalT_6A571	6A_571039650	6A	571.04	9.8972e-05	10.066
RRN	qSalT_2A389	2A_388630668	2A	388.631	5.9152e-05	10.693
RRN	qSalT_2A410	2A_409634989	2A	409.635	5.9152e-05	10.693
RRN	qSalT_2A744	2A_744448070	2A	744.448	5.6591e-05	10.744
RRN	qSalT_4B13	4B_12620354	4B	12.6204	6.2325e-05	10.633
RRN	qSalT_4D49	4D_48862733	4D	48.8627	1.5655e-05	12.379
RRN	qSalT_5A702	5A_701575389	5A	701.575	4.3291e-05	11.055
RRN	qSalT_7A615	7A_614635679	7A	614.636	4.0193e-05	11.141
RFW_1	qSalT_1B489	1B_488873984	1B	488.874	6.138e-05	10.725
		1B_489270223	1B	489.27	1.1401e-06	15.464
RFW_1	qSalT_1B503	1B_502803476	1B	502.803	3.5131e-05	11.376
RFW_1	qSalT_1B513	1B_512933434	1B	512.933	2.5811e-05	11.738
		1B_520882970	1B	520.883	3.1751e-05	11.495
		1B_522646887	1B	522.647	1.1617e-05	12.68
RFW_1	qSalT_3B14	3B_13574380	3B	13.5744	6.1785e-05	11.388
		3B_13775567	3B	13.7756	6.7524e-05	11.359
RL_1	qSalT_6A19	6A_19204945	6A	19.2049	7.8324e-05	10.455
RRL	qSalT_2B51	2B_51145234	2B	51.1452	6.577e-05	12.782
RRL	qSalT_2B172	2B_172171172	2B	172.171	9.5814e-05	10.159
SFW_0	qSalT_3B555	3B_554922486	3B	554.922	1.3788e-05	12.042
		3B_560574697	3B	560.575	4.2778e-05	13.268
		3B_561548351	3B	561.548	8.435e-05	9.995
		3B_561972756	3B	561.973	4.6911e-05	10.654
SFW_0	qSalT_3B572	3B_572277006	3B	572.277	6.7174e-05	10.25
SFW_0	qSalT_3B804	3B_803815898	3B	803.816	8.782e-05	9.95
SL_0	qSalT_2B170	2B_169782527	2B	169.783	2.5773e-05	12.108
SL_0	qSalT_3B412	3B_412229278	3B	412.229	3.8294e-05	17.298
